# Supplementary material for: Transcriptional and functional remodeling of lung-resident T cells and macrophages by Simian varicella virus infection
Source: Front Immunol. 2024 Jun 3;15:1408212. doi: 10.3389/fimmu.2024.1408212 (PMC11180879; doi:10.3389/fimmu.2024.1408212)
Supplement: Supplementary Table 1 — Cohort Description. [file Table_1.xlsx]

## Sheet: Sheet1
Supplemental Table 1: Cohort Description
M = male, F = female. Y = Yes. Young = 2-4 years old, Aged = 19-25 years old.
ID	Sex	Age	EPT	10x 3' single cell	SmartSeq CD206	SmartSeq CD3	Seahorse CD206 & CD3	MitoTracker & 2-NBDG	Reference
C1	M							Y
C2	F							Y
C3	F							Y
S1	F	Young	Y	Y	Y	Y		Y	https://doi.org/10.1186/1743-422X-10-278
S2	M	Young	Y	Y			Y		https://doi.org/10.1186/1743-422X-10-278
S3	F	Young	Y		Y		Y	Y	https://doi.org/10.1186/1743-422X-10-278
S4	F	Young	Y				Y		https://doi.org/10.1186/1743-422X-10-278
S5	F	Aged	Y						https://doi.org/10.1007/s13365-017-0522-3
S6	F	Aged	Y						https://doi.org/10.1007/s13365-017-0522-3
S7	F	Young	Y			Y		Y	https://doi.org/10.1128/jvi.01272-16
S8	M	Young	Y					Y	https://doi.org/10.1128/jvi.01272-16
S9	M	Young	Y				Y		https://doi.org/10.1128/jvi.01272-16
S10	M	Young	Y		Y	Y			https://doi.org/10.1128/jvi.01272-16
S11	F	Young	Y			Y			https://doi.org/10.1128/jvi.01272-16
S12	F	Aged	Y	Y					https://doi.org/10.1128/jvi.01112-13
S13	F	Aged	Y	Y					https://doi.org/10.1128/jvi.01112-13
S14	F	Aged	Y	Y					https://doi.org/10.1007/s13365-017-0522-3
S15	F	Aged	Y	Y					https://doi.org/10.1007/s13365-017-0522-3
