# Supplementary material for: Transcriptional and functional remodeling of lung-resident T cells and macrophages by Simian varicella virus infection
Source: Front Immunol. 2024 Jun 3;15:1408212. doi: 10.3389/fimmu.2024.1408212 (PMC11180879; doi:10.3389/fimmu.2024.1408212)
Supplement: Supplementary Table 3 — Module score gene lists and average expression tables for Figures 2 , 4 , 6 , and 7 . [file Table_3.xlsx]

## Sheet: Gene Lists
Supplemental table 3: gene lists for module scores.
Phagocytosis	Cytokines	Cytotoxisity	Inflammation	NK Cells	Signaling	Migration	Infection	Glycolysis	Cellular Respiration	Oxidative Phosphorylation
AKT3	ZC3H12A	FCGR3	MCOLN2	LYST	CCR7	CNR2	AKT3	HK3	ABCD1	ND1
PLA2G4B	APOD	PTPRC	TRPV4	RNF19B	OXSR1	S1PR1	BCL2L2	HK1	ACLY	ND2
ARPC5	CHID1	IL7R	AHSG	CD2	WNK1	IL16	PABPN1	HK2	ACO1	ND3
ARPC4	PDCD4	KLRD1	ITIH4	FCGR3	STK39	GPR183	ADAR	HKDC1	ACO2	ND4
ARPC3	PLA2G10	PPP3CB	INS	PLEKHM2	ACKR4	PF4	IRF9	GCK	ACTN3	ND4L
ARPC1B	ADCY7	CD1D	FN1	KIF5B	CCR9	PF4V1	NXF1	GPI	ADSL	ND5
ARPC2	F2	STX7	LBP	GZMB	XCR1	CXCR5	IVNS1ABP	PFKM	AFG1L	ND6
WASF2	ABCD1	CD1E	HP	ULBP3	CCR1	CORO1A	CPSF4	PFKP	AK4	NDUFS1
VAV3	MACIR	MAMU-DOB	F3	PTPN6	CCR3	SLIT2	HNRNPUL1	PFKL	ANTKMT	NDUFS2
ARPC1A	MEFV	MAMU-DRA	EIF2AK1	NKG2D	CCR2	GPR18	NLRP3	FBP1	ARL2	NDUFS3
CFL1	APPL2	B2M	VNN1	PRDX1	CCRL2	EDN2	ATF2	FBP2	ATP5F1A	NDUFS4
CFL2	IL1R2	IL12A	TREM1	IL18	CCR6	PTN	CREBBP	ALDOC	ATP5F1B	NDUFS5
WASF3	NLRP7	HLA-E	NLRP6	CEBPG	ACKR1	GPSM3	MAPK14	ALDOA	ATP5F1C	NDUFS6
PLA2G4E	PPARA	CYRIB	ACVR1	HLA-E	CCR4	F2RL1	TICAM1	ALDOB	ATP5F1D	NDUFS7
CRK	PYCARD	IL12B	B4GALT1	ARRB2	CCL26	EDN3	EIF2S1	TPI1	ATP5F1E	NDUFS8
CRKL	KPNA6	IL23A	CD6	KLRD1	CCR8	F7	EP300	GAPDH	ATP5ME	NDUFV1
DNM2	APPL1	FADD	ELANE	CLEC12B	FOXC1	MDK	AKT1	GAPDHS	ATP5MF	NDUFV2
DOCK2	MYD88	MR1	IL31RA	HAVCR2	CXCL12	PTK2B	AKT2	PGK2	ATP5MG	NDUFV3
AKT1	TNF	SLC22A13	THBS1	CD160	ACKR3	CD34	FDPS	PGK1	ATP5PB	NDUFA1
AKT2	IL6	AGER	TNF	SLAMF6	CXCR2	ITGA9	DDX58	PGAM1	ATP5PD	NDUFA2
FCGR1A	IL17F	NECTIN2	HIF1A	NCR3	PTK2B	PDE4B	EIF2AK1	PGAM2	ATP5PF	NDUFA3
FCGR2A	IL17A	CTSH	F2R	IL12A	CCL7	TNF	NXT1	PGAM4	ATP5PO	NDUFA4
FCGR2B	GPSM3	CTSC	TIMP1	IL21	GPR75	SELP	PYCARD	ENO3	ATP7A	NDUFA4L2
FCGR3A	PLA2G3	EMP2	IL1A	LAG3	CCL16	SELL	TBK1	ENO2	ATPSCKMT	NDUFA5
PIP5K1C	ANKRD42	HPRT1	CXCR6	SH2D1A	CCL23	NKX2-3	SLC25A6	ENO1	BID	NDUFA6
PLA2G4F	HIF1A	PRF1	CCR1	RASGRP1	CCL18	SELPLG	GSK3B	ENO4	BLOC1S1	NDUFA7
LAT	CD6	GZMM	CCR3	CD226	CCL20	DBH	HLA-DMA	PKM	BNIP3	NDUFA8
AMPH	IL17RA	JAGN1	CCR2	AP1G1	GPR35	MMP9	HLA-DMB	PKLR	C2orf69	NDUFA9
BIN1	CLEC7A	GZMB	TNFRSF1B	CRTAM	CX3CL1	MSN	HLA-DOA	PDHA2	CAT	NDUFA10
PLA2G4D	NOD2	SRGN	CCR5	STAT5B	CCL17	JAML	HLA-DOB	PDHA1	CBFA2T3	NDUFAB1
GSN	TICAM1	GZMA	CSF1	NECTIN2	CXCL11	ITGA7	HLA-DPA1	PDHB	CCNB1	NDUFA11
HCK	IL17RC	STXBP2	NXPE3	IL18RAP	CXCL10	ROCK1	HLA-DPB1	DLAT	CDK1	NDUFA12
INPP5D	CARD9	LYST	PTGS2	CADM1	CCR10	FOXJ1	HLA-DQA1	DLD	CHCHD10	NDUFA13
INPPL1	STAT3	RNF19B	MTOR	VAV1	CXCR4	B4GALT1	HLA-DQA2	LDHAL6A	CHCHD2	NDUFB1
ARF6	TLR4	CD2	PTAFR	IL12B	CXCL1	ADD2	HLA-DQB1	LDHAL6B	COA6	NDUFB2
LIMK1	IL17B	PLEKHM2	KNG1	SERPINB9	CXCR5	ELANE	HLA-DRA	LDHA	COQ9	NDUFB3
LIMK2	BAP1	KIF5B	TLR1	LEP	CXCR3	ICAM1	HLA-DRB1	LDHB	COX10	NDUFB4
LYN	PLD4	ULBP3	TLR6	PIK3R6	TREM2	AIMP1	HLA-DRB5	LDHC	COX15	NDUFB5
MARCKS	ALOX5	PTPN6	TRAF3IP2	CD96	WBP1L	ITGB7	AGFG1	ADH1A	COX4I1	NDUFB6
MYO10	PLD3	NKG2D	MYD88	CLNK	EDN2	ITGA6	HSPA1A	ADH1B	COX4I2	NDUFB7
PAK1	MAPK14	PRDX1	BMP6	BAG6	IL5RA	PLEC	HSPA1B	ADH1C	COX5A	NDUFB8
ASAP1	NOS2	IL18	TAC1	IL18R1	GREM2	FUT7	HSPA1L	ADH7	COX5B	NDUFB9
PIK3CA	LEP	CEBPG	ACKR1	CD244	CSF3R	HOXA7	HSPA2	ADH4	COX6A1	NDUFB10
PIK3CB	HFE	IL13	SELP	IFNB1	IL17RB	ADTRP	HSPA6	ADH5	COX6A2	NDUFB11
PIK3CD	SMAD7	IL4	SMAD1	UNC13D	LEPR	RABGEF1	HSPA8	ADH6	COX6B1	NDUFC1
PIK3R1	FOXP3	ARRB2	CCL24	VAMP7	IL6R	ADORA1	DNAJB1	AKR1A1	COX6B2	NDUFC2
PIK3R2	ARG1	CLEC12B	CCR4	CORO1A	IRF5	ADA	ICAM1	ALDH2	COX6C	NDUFC2-KCTD14
PLA2G4A	TBX21	HAVCR2	SCYL3	PBX1	IL1RAP	IL33	IFNA1	ALDH3A2	COX7A1	SDHA
PLCG1	IFNB1	CD5L	CCL26	RABL3	TRAF3IP2	SEMA3G	IFNA2	ALDH1B1	COX7A2	SDHB
PLCG2	MAP3K7	SPI1	KIT	TUSC2	IL20RA	EPHB2	IFNA4	ALDH7A1	COX7A2L	SDHC
PLD1	B2M	STAP1	TNFRSF4	PTPRC	IFNGR1	LAMC2	IFNA5	ALDH9A1	COX7B	SDHD
PLD2	TRAF6	CD160	ACKR2	HECTD1	KIT	PIK3CD	IFNA6	ALDH3B1	COX7B2	UQCRFS1
ASAP3	SASH3	SLAMF6	LIAS	TYRO3	SH2B2	CCR1	IFNA7	ALDH3B2	COX7C	CYTB
PRKCA	FZD5	NCR3	CHI3L1	NFIL3	IL6	CSF1	IFNA8	ALDH1A3	COX8A	CYC1
PRKCB	MALT1	IL21	BMPR1B	TOX	GHR	CCN1	IFNA10	ALDH3A1	COX8C	UQCRC1
PRKCD	TRAF2	LAG3	IL6	SP3	IFNGR2	ELP6	IFNA13	ACSS1	CS	UQCRC2
PRKCE	IL18	SH2D1A	AKT1	AXL	IFNAR1	CEP43	IFNA14	ACSS2	CYC1	UQCRH
PRKCG	IL1R1	RASGRP1	IL17F	KAT7	IL2RB	NEDD9	IFNA16	GALM	CYCS	UQCRHL
MAPK1	IL18R1	CD226	IL17A	MERTK	DUOX1	LGR6	IFNA17	PGM1	DGUOK	UQCRB
MAPK3	IL1B	AP1G1	CCL28	ELF4	CSF2RB	EPHA1	IFNA21	PGM2	DHTKD1	UQCRQ
MAP2K1	PRKCZ	CRTAM	HYAL3	FGR	CSF1R	GCNT2	IFNAR1	G6PC	DLAT	UQCR10
SPHK2	DENND1B	STAT5B	HYAL1	RHBDD3	JAK2	CLDN1	IFNAR2	G6PC2	DLD	UQCR11
PTPRC	GATA3	IL18RAP	TUSC2	PIBF1	IL7	SMO	IFNB1	G6PC3	DLST	COX10
RAC1	RSAD2	CADM1	PTGFR	PGLYRP3	IFNK	FGR	IFNG	ADPGK	DNAJC15	COX3
RAC2	IL4	VAV1	PXK	PGLYRP2	SLC1A1	AIF1	IFNGR1	BPGM	DNAJC30	COX1
RAF1	CD81	SERPINB9	AGER	BLOC1S6	CD44	TIAM1	IFNGR2	MINPP1	FH	COX2
RPS6KB1	CCR2	CR1L	POLB	TICAM1	IL7R	CCL26	FAS	PCK1	FXN	COX4I2
RPS6KB2	TRPM4	LEP	EPHA2	BLOC1S3	FER	KDR	IKBKB	PCK2	GHITM	COX4I1
MARCKSL1	CCR9	PIK3R6	ADAM8	CXCL14	TNFRSF1A	PDPN	IL1A		HIF1A	COX5A
NCF1	CCR1	DNASE1L3	CSF1R	CCL7	SOCS1	PODXL	IL1B		IDE	COX5B
SYK	CCR3	DNASE1	NRROS	IL15	IL13RA2	PDGFRA	FASLG		IDH1	COX6A1
VASP	CCR5		BMP2	ZBTB1	IL13RA1	CLDN3	IL6		IDH2	COX6A2
VAV1	CCR6		REL	GAS6	NUMBL	CLDN4	CXCL8		IDH3A	COX6B1
VAV2	CCR4		CMKLR1	JAK2	CNTFR	MYOC	IL12A		IDH3B	COX6B2
WAS	CCR8		ELF3	IL23A	STAT4	GPNMB	IL12B		IDH3G	COX6C
ARPC5L	ACKR2		TIRAP	TYK2	SOCS5	LRRC15	IL18		IREB2	COX7A1
PIP5K1A	CCR7		CXCL12	DCAF15	IFNB1	APC	CXCL10		ISCU	COX7A2
PIP5K1B	ACKR3		PLAA	PRDM1	JAK1	PDCD10	IRF3		MACROH2A1	COX7A2L
PLA2G6	GPR75		MAPKAPK2		ZC3H15	SEMA3F	IRF7		MDH1	COX7B
PIK3R3	CCR10		IL13		STAT5B	SEMA3B	JAK1		MDH1B	COX7B2
SCIN	CXCR5		TOLLIP		JAK3	CTSH	JAK2		MDH2	COX7C
PLPP1	CXCR3		S1PR3		IL17RE	ONECUT1	JUN		ME3	COX8C
PLPP2	CXCR6		PTGIR		IL4R	HGF	KPNA1		MLXIPL	COX8A
PLPP3	CXCR2		CCR7		IL12RB1	SEMA3C	KPNA2		MRPS36	COX11
ASAP2	CXCR1		CALCA		IL21R	HAS2	PABPN1L		MSH2	COX15
SPHK1	GPR35		ALOX5		RELA	PDGFA	CIITA		MT-ATP6	COX17
WASF1	CXCR4		HRH4		IL1RAPL2	EPHA2	EIF2AK4		MT-ATP8	ATP5F1A
WASL	CX3CR1		CXCL14		IL1R2	SNAI2	MX1		MT-CO1	ATP5F1B
GAB2	CCRL2		PTGDR		LIFR	EGFR	MYD88		MT-CO2	ATP5F1C
CDC42	CCL26		CRH		IL1R1	PDGFB	NFKB1		MT-CO3	ATP5F1D
	CCL19		TCIRG1		IRAK3	ADAM10	NFKBIA		MT-CYB	ATP5F1E
	CCL7		BDKRB2		STAT3	PTP4A1	NFKBIB		MT-ND1	ATP5PO
	CCL16		PJA2		STAT2	CEMIP	NUP98		MT-ND2	ATP6
	CCL23		CCL19		EPOR	MMP14	OAS1		MT-ND3	ATP5PB
	CCL18		CRHBP		IL1A	RET	OAS2		MT-ND4	ATP5MC1
	CCL20		C5AR2		IL1B	XBP1	OAS3		MT-ND4L	ATP5MC2
	CCL17		CYP26B1		IL37	CSF1R	FURIN		MT-ND5	ATP5MC3
	MSMP		LOXL3		IRAK4	SUN2	IRAK4		MT-ND6	ATP5PD
	CCL27		FASN		IL6ST	PDGFRB	TLR7		MTFR1	ATP5ME
	CCL11		KRT16		TYK2	GPER1	PIK3CA		MTFR1L	ATP5MF
	NARS1		TNFRSF1A		PRLR	SEMA6D	PIK3CB		MTFR2	ATP5MG
	CNIH4		MFHAS1		EREG	SOD2	PIK3CD		NDP	ATP5PF
	DEFB1		NFE2L2		PF4	BMP2	PIK3R1		NDUFA1	ATP8
	CCL21		CCL27		STAT6	IGF1R	PIK3R2		NDUFA10	ATP6V1A
	E2F8		AGTR2		TNFSF11	CPNE3	PLG		NDUFA11	ATP6V1B1
	OXSR1		MS4A2		BAD	ADAM17	PML		NDUFA12	ATP6V1B2
	RHOA		AP3B1		IRF6	CD151	CYCS		NDUFA13	ATP6V1C2
	FOXC1		SLC11A1		MAMU-A	FZD4	PRKCA		NDUFA2	ATP6V1C1
	DUSP1		CD40		IRF9	GRB7	PRKCB		NDUFA3	ATP6V1D
	SLC12A2		CCL7		IRF4	SNAI1	NXT2		NDUFA4	ATP6V1E2
	RIPOR2		NFKBIB		IRF1	CARMIL1	MAPK1		NDUFA5	ATP6V1E1
	DOCK8		NKIRAS2		TP53	NTRK3	MAPK3		NDUFA6	ATP6V1F
	LOX		CCL8		IFNG	TGFBR1	MAPK8		NDUFA7	ATP6V1G1
	WNK1		CCL13		STAT1	ADRA2A	NXF5		NDUFA8	ATP6V1G3
	SH2B3		CELA1		NMI	IL4	MAPK11		NDUFA9	ATP6V1G2
	LRCH1		CCL1		IRF8	ELP5	NXF3		NDUFAB1	ATP6V1H
	STK39		PTGS1		IRF7	CBLL1	NXF2		NDUFAF1	TCIRG1
	CRNN		CCL5		PSMB2	CXCL16	MAPK9		NDUFB1	ATP6V0A2
	LDLRAP1		RARRES2		PSMA5	FGF1	MAPK10		NDUFB10	ATP6V0A4
	MME		CCL16		MYD88	SYNE2	MAPK13		NDUFB11	ATP6V0A1
	HCLS1		CD40LG		PSMB1	FOXF1	MAP2K1		NDUFB2	ATP6V0C
	GBP7		AXL		PSMA6	CIB1	MAP2K2		NDUFB3	ATP6V0B
	GBP3		CCL23		PSMB9	LAMB1	MAP2K3		NDUFB4	ATP6V0D1
	HAX1		CCL18		PSMB8	HSPA5	MAP2K6		NDUFB5	ATP6V0D2
	TRAF3IP2		IL17C		IKBKB	ATP8A1	MAP2K7		NDUFB6	ATP6V0E1
	POU4F2		CYBA		PLCB1	LEF1	EIF2AK2		NDUFB7	ATP6V0E2
	CSF1R		TGFB1		PSMB5	NTF3	DNAJC3		NDUFB8	ATP6AP1
	CSF3		HMGB1		RPS6KA5	SEMA4D	PRSS1		NDUFB9	ATP4A
	IL13		IL17RE		TRAF6	AKT2	PRSS2		NDUFC1	ATP4B
	FOXF1		MEFV		PSMA7	SDCBP	PRSS3		NDUFC2	ATP12A
	LEF1		IDO1		PSMA1	IRS2	TMPRSS4		NDUFC2-KCTD14	PPA2
	TCIRG1		PLP1		PSMB7	FER	MAVS		NDUFS1	PPA1
	POU4F1		RELA		PSMB4	RRAS2	RAF1		NDUFS2	LHPP
	NFAT5		C5		PSMB3	ROR2	RELA		NDUFS3
	FOXH1		CCL20		EGR1	PLAU	ACTB		NDUFS4
	DPYSL3		IL18		IRAK1	F2R	RNASEL		NDUFS5
	CDK9		LIPA		PSMA8	CDH5	MAPK12		NDUFS6
	PID1		CCL22		IRAK2	FAM83H	CCL2		NDUFS7
	TPR		CCL17		PSMA4	VSIR	CCL5		NDUFS8
	PYHIN1		NLRP1		RPS6KA4	FERMT2	IFIH1		NDUFV1
	RO60		GPR32		MAPK3	ACTN4	MAP2K4		NDUFV2
	PDE12		UMOD		IL15	EGF	STAT1		NDUFV3
	AXL		MAP2K3		IL15RA	MAZ	STAT2		NIPSNAP2
	IFIT2		STAT3		CD4	GRN	TLR3		NNT
	IFIT3		IRAK2		TRAF5	VEGFC	TLR4		NOP53
	GAS6		PYCARD		IL17F	ATM	ACTG1		NUPR1
	UBE2G2		SPHK1		IL17A	BCAR1	TMPRSS2		OGDH
	AIM2		IL23A		IKBKE	MYO1C	TNF		OGDHL
	IFI16		ACER3		IL17RA	SH3RF2	TNFRSF1A		OXA1L
	UBE2K		SCN9A		NOTCH1	BMP4	NXF2B		PANK2
	PNPT1		TLR4		TRAF2	CLEC7A	TYK2		PARK7
	TRIM6		ECM1		AKT1	THBS1	VDAC1		PDE12
	IRF1		TLR7		PDGFB	SPRY2	XPO1		PDHA1
	HTRA2		TLR8		IL18	EPHA4	TRIM25		PDHA2
	OAS1		TBXA2R		IL18R1	MMP7	DDX39B		PDHB
	STAT1		PTGER4		IL18RAP	RACK1	NLRX1		PINK1
	STING1		IL1B		IL2RA	TRADD	PABPN1		PPIF
	CDC34		DPEP1		MX1	PPP3CA	CASP1		RHOA
	CDC42		IL37		OAS1	ZNF268	TMPRSS13		SDHA
	EPRS1		IL36G		OASL	SEMA5A	CASP9		SDHAF2
	CD58		IL36A		OAS2	VIL1	RAE1		SDHB
	STXBP3		ANXA1		SYK	INSM1	PIK3R3		SDHC
	VAMP3		IL36B		IL33	COL1A1	TNFSF10		SDHD
	WNT5A		IL36RN		IL34	ELP3	TNFRSF10B		SHMT2
	ZYX		IL1F10		SPI1	CCL7	TNFRSF10A		SIRT3
	AIF1		AFAP1L2		SRC	FAM110C	SOCS3		SLC25A14
	SLC26A6		IL1RN		CTR9	CCL11	IL33		SLC25A23
	VIM		CXCL11		YAP1	NOTCH1	RSAD2		SLC25A33
	MRC1		CXCL10		SMAD4	CCAR1	EIF2AK3		SLC25A51
	KIF5B		CD14		CHMP4C	IGF1	IKBKE		SNCA
	TLR2		CCL25		ZFYVE19	TWIST2			STOML2
	GAPDH		IL17B		SLIT2	PECAM1			SUCLA2
	RAB7B		PPBP		PADI2	INSR			SUCLG1
	DAPK1		PF4		ROBO1	NUMB			SUCLG2
	MYO1C		CXCL1		SLIT3	ADAM9			SURF1
	CDC42EP4		CXCR3		RNF113A	TGFB1			TAFAZZIN
	IL12B		C3		SH2B3	RHOD			TEFM
	VPS26B		IL17D		PTPRC	ITGAV			TMEM135
	STXBP4		CSRP3		ECM1	ROCK2			TNF
	RPS6KB1		ITGB6		IL36RN	RIPOR1			TRPV4
	GSN		IL5RA		ARG1	HBEGF			UCN
	IRF8		IL20RB		OTOP1	ACVR1			UQCC2
	IL12RB1		NOTCH2		PTPN2	CARMIL2			UQCC3
	AQP4		RBPJ		PARP14	SPAG9			UQCR10
	STX4		HMGB2		OTUD4	LYN			UQCR11
	RAB20		RASGRP1		IL1RN	MYADM			UQCRB
	WAS		NOTCH1		ADIPOQ	MYLK			UQCRC1
	STXBP1		CYSLTR1		TRAIP	RDX			UQCRC2
	STX8		WDR83		HIST1H2BJ	TMSB15B			UQCRFS1
	ACTR3		SCNN1B		GPS2	SMIM22			UQCRH
	ACTG1		PTN		APOA1	WNT5B			UQCRHL
	ACTR2		NINJ1		XIAP	WNT11			UQCRQ
	RC3H1		FFAR2		NAIP	MGAT5			VCP
	HYAL3		MDK		NR1H4	STX4
	HYAL1		S100A8		F2RL1	DDRGK1
	HYAL2		S100A9		PELI3	EDN1
	MAPK11		TRIM55		RFFL	HRAS
	HAS2		JAM3		CCDC3	ITGB3
	NKX3-1		CX3CL1		NOL3	FLT1
	RORA		FUT7		PPP2CB	ZNF304
	PTGIS		ALOX5AP		GAS6	CDH13
	NR1D1		ASH1L		PYDC1	FAM89B
	CD40		IL4		PIAS4	STAT3
	NFKB1		TNFAIP3		MUL1	SPHK1
	USP10		FOXP3		DCST1	ITGAX
	MAPK13		IL10		YTHDF2	PRKCA
	DAB2IP		ABI3BP		ADAR	PIK3R1
	RELA		ZC3H12A		ISG15	DAB2
	SFRP1		APOD		METTL3	ANGPTL3
	SOX9		CHID1		SAMHD1	TRIM32
	ADAMTS12		PDCD4		YTHDF3	PAK1
	CACTIN		PLA2G10		OAS3	IL1B
	ANKRD1		ADCY7		MMP12	ACTG1
	UPF1		F2		TTLL12	ONECUT2
	ADAMTS7		ABCD1		NLRC5	ARHGEF39
	CXCL8		MACIR		CACTIN	FERMT3
	TANK		APPL2		HIF1A	MIA3
	SBNO2		IL1R2		EDN1	TNFSF18
	CD47		NLRP7		RIPK2	NCKAP1L
	ALOX15		PPARA		CD74	MADCAM1
	IL18RAP		NR1D2		TRIM44	KITLG
	JAK2		GHSR		AXL	PTPN22
	MCM2		RABGEF1		PAFAH1B1	CRK
	HSP90AB1		ENPP3		HPX	SMPD3
	IMPDH2		SOD1		MED1	ANXA1
	PML		IL22RA2		PARP9	CXCR3
	HSPA5		ADIPOQ		TRIM32
	NFIL3		C1QTNF12		GFI1
	TCF7		ADORA1		RIPK1
	ALAD		CCN3		C1QTNF4
	FASN		HGF		UBE2K
	RUFY4		ISL1		ADAM17
	CDK4		LRFN5		PRKN
	DCSTAMP		TYRO3		CASP4
	KEAP1		GPER1		WNT5A
	CORO1A		GATA3		TRIM56
	ST3GAL6		RORA		ZBP1
	SELPLG		NT5E		TRIM6
	PHB		PTGIS		LSM14A
	PTPRT		ADA		TRIM41
	YBX1		NLRX1		MAVS
	HDGF		IL2		STING1
	RAD23B		FFAR4		TBK1
	LSP1		NR1D1		IRF3
	ATIC		MMP26		FADD
	BTK		NDFIP1		USP27X
	GIPC1		SMAD3		HSP90AB1
	P4HB		GPS2		VRK2
	STIP1		APOA1		NKIRAS1
	EGR1		FOXF1		HIPK1
	DHX9		OTULIN		SPATA2
	GBA		NR1H3		OTULIN
	TNFRSF21		NR1H4		CYLD
	MYOG		LPCAT3		SHARPIN
	CHI3L1		CDH5		NKIRAS2
	GSDME		MVK		PYCARD
	NFKBIA		FPR2		SPHK1
	AKT1		PROC		TNFRSF1B
	IKBKB		PTPN2		TNF
	ZFAND6		SHARPIN		AIM2
	RIPK1		SOCS5		NFKBIA
	GPER1		WFDC1		TNFSF18
	FABP4		PBK		FOXO3
	CHUK		NFKB1		RRAGA
	MYOD1		HAMP		TRAF3
	SLC2A4		CXCL17		ACTN4
	TCL1A		TNFAIP8L2		ILK
	CIB1		RB1		CARD14
	YBX3		TNFAIP6		CDIP1
	CRHBP		APOE		TNFRSF17
	ZFP36L2		ZFP36		EDA2R
	HMHB1		NLRP12		TNFSF13B
	NFE2L2		FNDC4		PLVAP
	BIRC2		NLRC3		UMOD
	BAG4		SOCS3		TXNDC17
	MAPK1		KRT1		TNFRSF11A
	INPP5K		METRNL		TNFRSF13C
	SMPD3		GPX1		CD70
	TRADD		MKRN2		IRF2
	ERBIN		ADCY4		IFI27
	BRCA1		VIP		IFNAR2
	RPS3		PSMA1		FFAR2
	ZFP36		GPR17		MBL2
	SIRT1		GHRH		FCN1
	ZFP36L1		ADCY3		TIFA
	GPD1		ADCY2		ALPK1
	NPNT		NOD2		MYO1G
	MAPK3		PSMB4		CSF2
	IFIT1		ADCY8		CDC42
	CCL24		IL12B		ITGA10
	CCL28		ADCY5		ITGA9
	CXCL12		GIP		ADAM15
	CXCL16		ADCY6		ITGB2
	CCL4L1		ADCY1		ZYX
	CXCL14		GIT1		CCN2
	CCL2		SIGLEC10		FGR
	CCL8		TREM2		PTN
	CCL13		IGF1		FYB2
	CCL1		DUSP10		ADAMTS4
	CCL5		GRN		ITGB8
	CCL14		C2CD4B		RCC2
	CCL3		C2CD4A		ADAMTS1
	CCL22		PARK7		CDH17
	CX3CL1		LTA		ADAM10
	CXCL13		ADORA2B		ITGB1
	CXCL11		KPNA6		NRP1
	CXCL10		APPL1		SEMA7A
	CXCL9		GPSM3		FERMT1
	CCL25		PLA2G3		HPS5
	CXCL5		ANKRD42		MPIG6B
	PPBP		IL17RA		ITGB1BP1
	PF4		CLEC7A		THY1
	CXCL1		TICAM1		CIB1
	PF4V1		IL17RC		ITGA11
	CXCL6		CARD9		ITGB4
	ACKR4		CAMK2N1		FERMT2
	XCR1		SUCNR1		FN1
	S100A14		CD47		ITGA2B
	ACKR1		WNT5A		ITGA5
	PTK2B		DEFB114		BCAR1
	TREM2		TLR10		ITGA2
	WBP1L		SNCA		ITGB5
	ITCH		SERPINE1		ILKAP
	IL5RA		CLOCK		ITGA7
	CSF3R		NAPEPLD		TEC
	MPL		TLR3		CUL3
	IL12RB2		NFKBIA		FUT8
	LEPR		SETD4		CD40LG
	IL6R		LPL		ITGAV
	IFNGR1		TNFSF4		MADCAM1
	GHR		HYAL2		ITGB3
	IFNGR2		APP		PTPRA
	IL2RB		RIPK1		COL3A1
	CSF2RB		FABP4		ZNF304
	CD74		OSM		TLN1
	FZD4		TLR2		PLEK
	CD44		CEBPB		CIB2
	IL7R		ETS1		FYB1
	IL13RA2		TLR9		ITGAE
	IL13RA1		NLRP10		PTPN11
	CNTFR		IFNG		ITGB7
	IL9R		TRADD		PRAM1
	IL4R		IFI35		ADAMTS10
	IL21R		STAT5B		ABL1
	LIFR		IL33		FERMT3
	OSMR		NMI		VAV1
	EPOR		CCN4		ITGB6
	IL6ST		IL1RL1		ITGA6
	PRLR		LILRA5		BCL10
	ANKRD24		GPR4		PTAFR
	IL15		LDLR		MTDH
	IFNK		CD81		CD6
	IL21		KARS1		MAPK1
	IL9		CD28		LBP
	IFNA13		MMP8		LY96
	IFNA8		PLCG2		TICAM1
	IFNA6		CHIA		PRKCE
	IFNA14		PBXIP1		MAPK14
	IFNA16		IL4R		TGFB1
	IFNA10		DNASE1L3		LYN
	IFNW1		RHBDD3		MALT1
	EDN2		DNASE1		PLCG2
	GREM2		PLA2G2D		TLR4
	IL17RB		BAP1		CD14
	IRF5		PLD4		CSF1
	IL1RAP		PLD3		DOK1
	IL20RA		MAPK14		TLR5
	KIT		NOS2		TLR10
	SH2B2		LEP		TLR1
	IFNAR1		DAGLB		TLR6
	DUOX1		BCL6		TLR2
	IL7		MCPH1		TNIP1
	SLC1A1		BST1		TLR9
	FER		DUOXA2		TLR8
	TNFRSF1A		DUOXA1		TLR3
	SOCS1		CMA1		TNIP3
	NUMBL		SEMA7A		MKKS
	STAT4		ESR1		BBS4
	SOCS5		SPATA2		APPL1
	JAK1		JAK2		HAVCR2
	ZC3H15		TNIP1		PHACTR4
	STAT5B		LRRC19		CTNNA1
	JAK3		CASP4		SLC2A10
	IL17RE		AKNA		LTF
	IL1RAPL2		DROSHA		DEFB114
	IRAK3		PGLYRP2		NFKBIL1
	STAT2		MAS1		TRIB1
	IL1A		CYLD		LACRT
	IL37		STING1		STAP1
	IRAK4		LACC1		TKFC
	TYK2		SETD6		RIOK3
	EREG		LYN		DHX58
	STAT6		SBNO2		C1QBP
	TNFSF11		FANCD2		CD300A
	BAD		IRF3		CD300LF
	DLG1		IL1R1		SARM1
	DOCK2		ABHD12		GPATCH3
	MSN		IL1RL2		UFD1
	PRF1		RICTOR		NLRX1
	IFNG		ADAMTS12		NPLOC4
	IRF6		PIK3AP1		SEC14L1
	MAMU-A		STK39		RNF125
	IRF9		TNC		MFHAS1
	IRF4		FANCA		NOD2
	TP53		ALOX15		TNFAIP3
	NMI		LETMD1		RAB7B
	IRF7		PTGES		NR1D1
	IL1RL2		CD200R1		DAB2IP
	IL1RL1		CD200R1L		BPIFB1
	IL36RN		DAGLA		GRAMD4
	IL1RN		HMOX1		TYRO3
	IL36G				ARRB2
	IL36A				LGR4
	IL36B				MFSD3
	IL1F10				NLRP6
	PSMB2				NOD1
	PSMA5				INAVA
	PSMB1				LACC1
	PSMA6				CLEC4E
	PSMB9				APPL2
	PSMB8				DMTN
	PLCB1				LIMS1
	PSMB5				LIMS2
	RPS6KA5				LOXL3
	PSMA7				EMP2
	PSMA1				CD63
	PSMB7				FLNA
	PSMB4				BMP6
	PSMB3				LY86
	IRAK1				SASH1
	PSMA8				SCIMP
	IRAK2				CD180
	PSMA4				PRKCA
	RPS6KA4				ANKRD17
	IL11				DDX60
	IL23R				ZDHHC5
	IL12A				PUM1
	IL15RA				TRIM15
	SYK				PUM2
	CD4				ZCCHC3
	IL17RD				USP15
	IL17REL				TIRAP
	TRAF5				PJA2
	IKBKE				CYBA
	NOTCH1				PTPN22
	PDGFB				FLOT1
	IL2RA				PELI1
	IL2				WDFY1
	ECM1				NR1H3
	IL20				IFI35
	IL22RA2				RSAD2
	IL23A				SLC15A4
	IL27RA				TASL
	IL27				DDX3X
	MX1				RTN4
	OASL				TIMP1
	OAS2				ANGPT1
	IFNL1				NOP53
	IL3				FCRL3
	RNF41				CD36
	IL33				ESR1
	IL34				PHB2
	PIBF1				RNF135
	IL5				CLPB
	SDCBP				PHB
	ADAM17				NKG2D
	ERAP1				KLRD1
	SPI1				CLEC7A
	SRC				CLEC6A
	CTR9				CLDN18
	YAP1				EXT1
	SMAD4				PIK3AP1
	SHCBP1L				RFTN1
	ECT2				UNC93B1
	MAP9				COLEC12
	PDCD6IP				S100A14
	ANLN				TRIL
	EFHC1				TLR7
	APC				EPG5
	CUL7				MAPKAPK3
	SON				LRRC19
	TRIM36				MAPKAPK2
	RAB35				RPS6KA3
	LZTS2				AP3B1
	CEP55				RAB11FIP2
	CENPA				CD40
	CKAP2
	SPTBN1
	EFHC2
	SNX9
	SNX33
	PLK1
	RTKN
	ANK3
	CHMP4B
	KIF20A
	SNX18
	MYH10
	KIF4B
	STAMBP
	MITD1
	USP8
	UNC119
	KIF4A
	ZFYVE26
	RACGAP1
	CIT
	BBS4
	INCENP
	SPAST
	NUSAP1
	CHMP4C
	ZFYVE19
	KLHDC8B
	CNTROB
	SLIT2
	PADI2
	ROBO1
	SLIT3
	RNF113A
	PTPRC
	OTOP1
	PTPN2
	PARP14
	OTUD4
	TIGIT
	SLAMF1
	CMKLR1
	IL10
	ARRB2
	THBS1
	C1QBP
	LILRA5
	TLR8
	GHSR
	RABGEF1
	TNFAIP3
	SYT11
	PTPN22
	HGF
	NLRX1
	TLR9
	ORM1
	PTPN6
	INPP5D
	NR1H4
	C5AR2
	NCKAP1L
	BANK1
	ARRB1
	NLRP12
	HAVCR2
	NLRC3
	FOXJ1
	CD96
	BST2
	KLF4
	APOA1
	MAPK7
	CD34
	DEFB114
	NFKBIL1
	ILRUN
	ADIPOQ
	DICER1
	TRIM27
	RARA
	VSIR
	GSTP1
	CIDEA
	LBP
	IGF1
	BCL3
	ARG2
	CLEC4A
	CD33
	GPR18
	MC1R
	AKAP8
	CD274
	TRAIP
	HIST1H2BJ
	GPS2
	XIAP
	NAIP
	F2RL1
	PELI3
	RFFL
	CCDC3
	NOL3
	PPP2CB
	PYDC1
	PIAS4
	MUL1
	DCST1
	YTHDF2
	ADAR
	ISG15
	METTL3
	SAMHD1
	YTHDF3
	OAS3
	MMP12
	TTLL12
	NLRC5
	TRIM32
	MCOLN2
	TRPV4
	MAVS
	ADCYAP1
	LPL
	MBP
	CHIA
	AIRE
	TLR3
	RIPK2
	AGER
	APP
	ADORA2B
	EIF2AK2
	FFAR2
	C5
	TLR7
	EDN1
	WNT3A
	GLMN
	BCL10
	TLR5
	HHLA2
	FGR
	SOD1
	CLEC5A
	TMF1
	FLOT1
	BATF
	BTN3A1
	AGPAT1
	HTR2B
	PELI1
	ADRA2A
	LURAP1
	INS
	IL26
	SLC11A1
	CLEC9A
	RAB5C
	CRTAM
	ITK
	NFAM1
	PANX1
	CLEC6A
	RGCC
	PTGER4
	CADM1
	TMIGD2
	CCDC88B
	AGPAT2
	PLA2R1
	TNFRSF14
	INAVA
	SPHK2
	HK1
	LACC1
	SCIMP
	TRIM44
	PAFAH1B1
	PLCG2
	DHX36
	SETD2
	TBK1
	IRF3
	DDX3X
	ZBTB20
	POLR3C
	TOMM70
	POLR3D
	HMGB2
	POLR3A
	POLR3G
	RNF135
	RIOK3
	DHX58
	POLR3F
	POLR3B
	PTPN11
	KCNH7
	CD160
	CD2
	PDE4B
	SLAMF6
	LTA
	CD244
	TNFSF4
	ISL1
	PDE4D
	CYRIB
	SCRIB
	NKG2D
	RASGRP1
	CD3E
	SLC7A5
	ZFPM1
	HRAS
	FADD
	CEBPG
	CD14
	ABL1
	HPX
	MED1
	PARP9
	HSPB1
	CD36
	GSDMD
	TRIM16
	P2RX7
	STMP1
	TMEM106A
	NLRP1
	AZU1
	USP50
	CASP8
	NLRC4
	PANX2
	PANX3
	TMED10
	CD46
	IL20RB
	TUSC2
	CD40LG
	CD83
	CD28
	LTB
	MDK
	IDO1
	HLA-E
	TIRAP
	ZBTB7B
	PRKCQ
	OSM
	TGFB1
	VTCN1
	RUNX1
	CARD11
	PRKD2
	ANXA1
	STOML2
	CSF2
	CEBPB
	EPX
	TLR1
	ARHGEF2
	NOD1
	SETD4
	C1QTNF4
	F2R
	MMP8
	CYBA
	POU2AF1
	POU2F2
	GFI1
	PARK7
	APOA2
	SERPINE1
	F3
	RAB1A
	GDF2
	PRG3
	ELANE
	AFAP1L2
	FCN1
	DDIT3
	SEMA7A
	NUP62
	KIF20B
	DDX1
	KIFBP
	CLNK
	CD226
	ADAM8
	EPHB2
	TNFRSF8
	NFATC4
	MAPKAPK2
	SPN
	LY96
	CLU
	PSEN1
	FRMD8
	PIK3R1
	ARFGEF2
	PRKN
	CASP4
	TRIM15
	CGAS
	G3BP1
	DHX33
	ZCCHC3
	PQBP1
	TRIM56
	ZBP1
	LSM14A
	TRIM41
	USP27X
	VRK2
	MAST2
	ANKRD53
	LTF
	UBE2J1
	ANGPT1
	NKIRAS1
	HIPK1
	SPATA2
	OTULIN
	CYLD
	SHARPIN
	NKIRAS2
	SPHK1
	ITIH4
	SRF
	TIMP4
	MAPKAPK3
	ALDH1A2
	REL
	BCL2L1
	TMEM102
	PPP3CB
	AVPR2
	BCL2
	COL3A1
	MCL1
	TNFRSF11A
	LAMP3
	MX2
	IFNAR2
	SHFL
	XAF1
	SNCA
	UBD
	TRIM21
	CIITA
	GCH1
	KYNU
	CALCOCO2
	CYP27B1
	SP100
	SELE
	YTHDC2
	SMPD1
	IGBP1
	PRKCA
	SHANK3
	ADAM10
	MAP4K3
	ADAM9
	AFF3
	CH25H
	SHMT2
	TNFSF10
	SIVA1
	FASLG
	TRAF3
	TNFSF12
	BABAM2
	TNFSF13B
	TRIM37
	TRAF1
	EDA
	TNFSF8
	TRAF4
	TNFSF15
	TNFSF9
	CD70
	TNFSF14
	TNFSF18
	TNFRSF1B
	FOXO3
	RRAGA
	ACTN4
	ILK
	CARD14
	CDIP1
	TNFRSF17
	EDA2R
	PLVAP
	UMOD
	TXNDC17
	TNFRSF13C
	IRF2
	IFI27

## Sheet: Average Mod Score
Supplemental table 3: Fold change of indicated module score for the cellular subset relative to DPC 0.
Figure 2E	Cytokines				Signaling				infection				Inflammation
	DPI 0	DPI 3	DPI 7	DPI 14	DPI 0	DPI 3	DPI 7	DPI 14	DPI 0	DPI 3	DPI 7	DPI 14	DPI 0	DPI 3	DPI 7	DPI 14
AM	1	1.30415	1.15158	1.12325	1	1.35512	1.18841	1.16313	1	1.2018	1.12878	1.20185	1	1.26498	1.22503	1.35049
IM	1	1.26231	1.39108	1.15174	1	1.38856	1.52828	1.16923	1	1.09701	1.19698	1.16867	1	1.39017	1.43999	1.37448
DC	1	1.39237	1.21209	1.02032	1	1.569	1.34678	1.01141	1	1.14328	1.05697	0.97831	1	1.18646	1.02517	0.828847
Figure 4F	Cytokines				Cytotoxicity
	DPI 0	DPI 3	DPI 7	DPI 14	DPI 0	DPI 3	DPI 7	DPI 14
NK	1	1.14861	1.07242	1.04929	1	1.18335	1.29337	1.14786
Figure 6E	Cytotoxicity			Cellular Respiration			Glycolysis			Oxidative Phosphorylation
	DPI 0	Bystander	Infected	DPI 0	Bystander	Infected	DPI 0	Bystander	Infected	DPI 0	Bystander	Infected
T cells	1	1.62385	1.47401	1	2.56941	1.95929	1	1.61764	1.28031	1	1.30133	1.19703
Figure 7E	Migration			Phagocytosis			Cellular Respiration			Glycolysis			Oxidative Phosphorylation
	DPI 0	Bystander	Infected	DPI 0	Bystander	Infected	DPI 0	Bystander	Infected	DPI 0	Bystander	Infected	DPI 0	Bystander	Infected
Macrophages	1	1.73871	1.66443	1	1.53923	1.59844	1	1.23544	1.51446	1	3.65526	3.41736	1	0.818304	0.989573
